# Supplementary material for: Experimental determination of three-dimensional cervical joint mobility in the avian neck
Source: Front Zool. 2017 Jul 24;14:37. doi: 10.1186/s12983-017-0223-z (PMC5525307; doi:10.1186/s12983-017-0223-z)
Supplement: Supplementary file 2 — Linear and angular measurements taken on CT scans of the 5 individuals used in this study. Measurements have been standardized by volume. (XLSX 27 kb) [file 12983_2017_223_MOESM1_ESM.xlsx]

## Sheet: volume normalized measurements
Individual	Vertebra	Centrum.length	Vertebral.height	Cranial.centrum.width	Cranial.centrum.height	Cranial.zygapophyseal.width	Cranial.zygapophyseal.angle	Caudal.centrum.width	Caudal.centrum.height	Caudal.zygapophyseal.width	Caudal.zygapophyseal.angle
N1	C10	0.110879	0.0481448	0.0296518	0.024447	0.070502	97.5	0.0288238	0.0276803	0.0680573	226.3
N2	C10	0.127708	0.0464115	0.0357112	0.0294911	0.0739887	83.1	0.0368421	0.0304915	0.0718138	283
N3	C10	0.108736	0.0375942	0.0288442	0.0234143	0.0576191	88.6	0.030608	0.0290517	0.0578612	242.2
N4	C10	0.114929	0.0434505	0.0298286	0.0218995	0.0669765	95.6	0.0312809	0.0246297	0.0615452	280
N5	C10	0.111591	0.0457065	0.0432891	0.0289776	0.0686565	120	0.0360044	0.0312339	0.0686243	270.8
N1	C11	0.112377	0.0472773	0.0294547	0.0204251	0.0644296	98.4	0.0377745	0.0286266	0.0674658	202.5
N2	C11	0.125054	0.0447586	0.039191	0.0302305	0.0735537	96.5	0.0451501	0.0325359	0.0674641	286
N3	C11	0.112022	0.0397731	0.0322335	0.0253856	0.0511863	88.2	0.034032	0.0275991	0.0570312	273.2
N4	C11	0.11429	0.0466454	0.034011	0.0247168	0.0621261	95.9	0.0334011	0.026169	0.0609643	281.5
N5	C11	0.111011	0.0453198	0.038712	0.0298479	0.0660134	113.6	0.0410972	0.0336514	0.066787	261.8
N1	C12	0.108553	0.0463704	0.0369465	0.0219234	0.0647451	105.9	0.0337526	0.0292575	0.0633256	215
N3	C12	0.108148	0.0398077	0.034447	0.0271841	0.0545756	102.7	0.0375251	0.0283945	0.0517051	277.5
N4	C12	0.112489	0.0443799	0.0368864	0.0231775	0.0618937	96	0.0401104	0.0260819	0.0546907	288.8
N5	C12	0.106949	0.0442561	0.0435147	0.0293321	0.0646596	116.2	0.0432891	0.0332646	0.063467	272.5
N1	C3	0.062813	0.0382477	0.0182564	0.011632	0.0587516	239.6	0.0209771	0.0206616	0.0620638	218.2
N2	C3	0.0717268	0.0336668	0.0190518	0.0110048	0.0578077	242.2	0.0213571	0.0145716	0.0590692	216
N3	C3	0.0665767	0.0303313	0.01418	0.00747043	0.0477277	204	0.017846	0.0143529	0.0516705	209.4
N4	C3	0.0628522	0.0319779	0.0150741	0.00749347	0.0448156	213.2	0.0148998	0.01307	0.0472553	153.2
N5	C3	0.0678829	0.0342316	0.0204358	0.0117329	0.0561178	215.9	0.0198878	0.0196944	0.0550864	192.2
N1	C4	0.0733015	0.034975	0.0280352	0.0113954	0.0620638	239.1	0.0217263	0.0200308	0.054848	228.2
N2	C4	0.0790344	0.0331883	0.022401	0.014963	0.0578077	219.8	0.0247934	0.0188343	0.0603741	210.8
N3	C4	0.0763644	0.0281525	0.0172235	0.0126582	0.0516359	229.5	0.0193332	0.0157363	0.0489036	219
N4	C4	0.0713331	0.0301772	0.0162068	0.0127505	0.0466163	217.7	0.016962	0.0140285	0.0512925	192.6
N5	C4	0.0766503	0.033458	0.0213061	0.011475	0.0560211	137.7	0.0216284	0.0213383	0.0567947	216.8
N1	C5	0.0914396	0.0318205	0.0204251	0.0150231	0.0580024	232.6	0.0226332	0.0211742	0.0521273	236.1
N2	C5	0.0988691	0.0336668	0.0247499	0.0141366	0.0632014	214.3	0.0261418	0.022749	0.0524141	219
N3	C5	0.0929308	0.030193	0.0189182	0.0117244	0.0503562	229.1	0.0216158	0.017846	0.039704	301.7
N4	C5	0.0864943	0.0307581	0.0206796	0.0146384	0.0514667	216.3	0.0192855	0.0164392	0.0373802	285.1
N5	C5	0.0909296	0.0333613	0.0220797	0.0148917	0.0571815	144.6	0.0254964	0.0238525	0.0498324	286.5
N1	C6	0.104846	0.0371831	0.0236978	0.0172312	0.0472773	115.132	0.0243287	0.0283506	0.05402	243.9
N2	C6	0.117616	0.0344933	0.0243149	0.0200522	0.0528926	119.2	0.0290561	0.0239234	0.0569813	277.9
N3	C6	0.103721	0.0243135	0.0216158	0.0162551	0.0392889	93.3	0.0251781	0.0178806	0.0444421	283.2
N4	C6	0.100436	0.0283474	0.0208539	0.0155969	0.0377578	97.6	0.0252977	0.0170491	0.0407203	292.2
N5	C6	0.103855	0.0270436	0.0279139	0.0209193	0.0516374	116	0.0320075	0.0244327	0.0558277	269.2
N1	C7	0.110997	0.0387603	0.0229486	0.0211348	0.0480265	72.8	0.0255905	0.0248807	0.0567801	249
N2	C7	0.12475	0.0335798	0.0316659	0.022488	0.0606351	102.9	0.0309265	0.0253589	0.0562853	281.5
N3	C7	0.109739	0.0288442	0.0258007	0.0190565	0.037698	72.4	0.0246939	0.0204053	0.0447188	307.4
N4	C7	0.110224	0.0310485	0.0267209	0.0171653	0.0438571	81.3	0.0255882	0.0179785	0.0430439	288
N5	C7	0.107916	0.0298801	0.0332646	0.0230467	0.0532813	109.1	0.0300413	0.0249162	0.0592445	274.2
N1	C8	0.11289	0.0379323	0.0270494	0.0239344	0.0557155	84.2	0.0253145	0.0251962	0.0651394	218.7
N2	C8	0.127708	0.0361027	0.0327534	0.0240974	0.0575033	82.1	0.0323619	0.0286211	0.0624184	288.9
N3	C8	0.110881	0.0318877	0.0261465	0.0200249	0.0439234	74.3	0.0256623	0.0238985	0.0505983	291.4
N4	C8	0.112402	0.0345048	0.0263723	0.0183561	0.0448446	74.2	0.0266918	0.0216091	0.0521638	290
N5	C8	0.11114	0.0326844	0.0354887	0.0224665	0.0593089	108.1	0.0329745	0.0260766	0.0620487	277.5
N1	C9	0.111904	0.0425851	0.0258665	0.024447	0.0663617	90.8	0.0257876	0.0243287	0.067939	250.4
N2	C9	0.127534	0.0415398	0.0333623	0.0276642	0.0647238	87.5	0.0342323	0.0290996	0.06903	295.5
N3	C9	0.110881	0.0367296	0.0257315	0.0217888	0.0508058	77.4	0.0281179	0.0233105	0.0575846	276
N4	C9	0.114551	0.0388034	0.0272437	0.0191403	0.0547197	86.1	0.028754	0.0219576	0.0621841	278.7
N5	C9	0.112075	0.0412261	0.0362622	0.0244972	0.0623388	104.9	0.0361655	0.0285908	0.0686243	272.4

## Sheet: means and SD
Individual	Vertebra	Centrum.length..cm.	Spinous.process.height..vertebral.height.	Cranial.centrum.width	Cranial.centrum.height	Cranial.zygapophyseal.width	Cranial.zygapophyseal.angle	Caudal.centrum.width	Caudal.centrum.height	Caudal.zygapophyseal.width	Caudal.zygapophyseal.angle				Centrum.length		Vertebral.height		Cranial.centrum.width		Cranial.centrum.height		Cranial.zygapophyseal.width		Cranial.zygapophyseal.angle		Caudal.centrum.width		Caudal.centrum.height		Caudal.zygapophyseal.width		Caudal.zygapophyseal.angle
N1	C10	0.110879	0.0481448	0.0296518	0.024447	0.070502	97.5	0.0288238	0.0276803	0.0680573	226.3				Mean	SD	Mean	SD	Mean	SD	Mean	SD	Mean	SD	Mean	SD	Mean	SD	Mean	SD	Mean	SD	Mean	SD
N2	C10	0.127708	0.0464115	0.0357112	0.0294911	0.0739887	83.1	0.0368421	0.0304915	0.0718138	283			C10	0.114769	0.00756739	0.0442615	0.00408964	0.033465	0.00613745	0.0256459	0.00340362	0.0675486	0.00613078	96.96	14.0976	0.0327118	0.00351748	0.0286174	0.00261376	0.0655804	0.0057036	260.46	24.9856
N3	C10	0.108736	0.0375942	0.0288442	0.0234143	0.0576191	88.6	0.030608	0.0290517	0.0578612	242.2
N4	C10	0.114929	0.0434505	0.0298286	0.0218995	0.0669765	95.6	0.0312809	0.0246297	0.0615452	280
N5	C10	0.111591	0.0457065	0.0432891	0.0289776	0.0686565	120	0.0360044	0.0312339	0.0686243	270.8
N1	C11	0.112377	0.0472773	0.0294547	0.0204251	0.0644296	98.4	0.0377745	0.0286266	0.0674658	202.5
N2	C11	0.125054	0.0447586	0.039191	0.0302305	0.0735537	96.5	0.0451501	0.0325359	0.0674641	286			C11	0.114951	0.00577157	0.0447548	0.00296115	0.0347204	0.00419327	0.0261212	0.00405382	0.0634618	0.00808961	98.52	9.28531	0.038291	0.00493049	0.0297164	0.00322831	0.0639425	0.00473135	261	33.9742
N3	C11	0.112022	0.0397731	0.0322335	0.0253856	0.0511863	88.2	0.034032	0.0275991	0.0570312	273.2
N4	C11	0.11429	0.0466454	0.034011	0.0247168	0.0621261	95.9	0.0334011	0.026169	0.0609643	281.5
N5	C11	0.111011	0.0453198	0.038712	0.0298479	0.0660134	113.6	0.0410972	0.0336514	0.066787	261.8
N1	C12	0.108553	0.0463704	0.0369465	0.0219234	0.0647451	105.9	0.0337526	0.0292575	0.0633256	215
N3	C12	0.108148	0.0398077	0.034447	0.0271841	0.0545756	102.7	0.0375251	0.0283945	0.0517051	277.5			C12	0.109035	0.00240135	0.0437035	0.00277203	0.0379487	0.0038891	0.0254043	0.00344822	0.0614685	0.00478231	105.2	8.41388	0.0386693	0.00403741	0.0292496	0.00299363	0.0582971	0.00601317	263.45	33.0118
N4	C12	0.112489	0.0443799	0.0368864	0.0231775	0.0618937	96	0.0401104	0.0260819	0.0546907	288.8
N5	C12	0.106949	0.0442561	0.0435147	0.0293321	0.0646596	116.2	0.0432891	0.0332646	0.063467	272.5
N1	C3	0.062813	0.0382477	0.0182564	0.011632	0.0587516	239.6	0.0209771	0.0206616	0.0620638	218.2
N2	C3	0.0717268	0.0336668	0.0190518	0.0110048	0.0578077	242.2	0.0213571	0.0145716	0.0590692	216			C3	0.0663703	0.00374349	0.0336911	0.00296978	0.0173996	0.00266722	0.00986671	0.0021948	0.0530441	0.00633815	222.98	16.968	0.0189936	0.00266441	0.0164701	0.00345011	0.055029	0.00586355	197.8	26.9373
N3	C3	0.0665767	0.0303313	0.01418	0.00747043	0.0477277	204	0.017846	0.0143529	0.0516705	209.4
N4	C3	0.0628522	0.0319779	0.0150741	0.00749347	0.0448156	213.2	0.0148998	0.01307	0.0472553	153.2
N5	C3	0.0678829	0.0342316	0.0204358	0.0117329	0.0561178	215.9	0.0198878	0.0196944	0.0550864	192.2
N1	C4	0.0733015	0.034975	0.0280352	0.0113954	0.0620638	239.1	0.0217263	0.0200308	0.054848	228.2
N2	C4	0.0790344	0.0331883	0.022401	0.014963	0.0578077	219.8	0.0247934	0.0188343	0.0603741	210.8			C4	0.0753368	0.00302593	0.0319902	0.00276198	0.0210345	0.00471119	0.0126484	0.00144177	0.054829	0.005922	208.76	40.6263	0.0208886	0.00292977	0.0179936	0.00303568	0.0544426	0.00451339	213.48	13.2413
N3	C4	0.0763644	0.0281525	0.0172235	0.0126582	0.0516359	229.5	0.0193332	0.0157363	0.0489036	219
N4	C4	0.0713331	0.0301772	0.0162068	0.0127505	0.0466163	217.7	0.016962	0.0140285	0.0512925	192.6
N5	C4	0.0766503	0.033458	0.0213061	0.011475	0.0560211	137.7	0.0216284	0.0213383	0.0567947	216.8
N1	C5	0.0914396	0.0318205	0.0204251	0.0150231	0.0580024	232.6	0.0226332	0.0211742	0.0521273	236.1
N2	C5	0.0988691	0.0336668	0.0247499	0.0141366	0.0632014	214.3	0.0261418	0.022749	0.0524141	219			C5	0.0921327	0.00446471	0.0319599	0.00153812	0.0213705	0.00219706	0.0140828	0.00136124	0.0560417	0.00523593	207.38	35.9743	0.0230345	0.00282599	0.0204122	0.00317204	0.0462916	0.00719179	265.68	35.9237
N3	C5	0.0929308	0.030193	0.0189182	0.0117244	0.0503562	229.1	0.0216158	0.017846	0.039704	301.7
N4	C5	0.0864943	0.0307581	0.0206796	0.0146384	0.0514667	216.3	0.0192855	0.0164392	0.0373802	285.1
N5	C5	0.0909296	0.0333613	0.0220797	0.0148917	0.0571815	144.6	0.0254964	0.0238525	0.0498324	286.5
N1	C6	0.104846	0.0371831	0.0236978	0.0172312	0.0472773	115.132	0.0243287	0.0283506	0.05402	243.9
N2	C6	0.117616	0.0344933	0.0243149	0.0200522	0.0528926	119.2	0.0290561	0.0239234	0.0569813	277.9			C6	0.106095	0.00665171	0.0302762	0.00536686	0.0236793	0.00276481	0.0180109	0.00235287	0.0457708	0.00695755	108.246	11.877	0.0271736	0.00325978	0.0223273	0.0047669	0.0503983	0.00733264	273.28	18.4225
N3	C6	0.103721	0.0243135	0.0216158	0.0162551	0.0392889	93.3	0.0251781	0.0178806	0.0444421	283.2
N4	C6	0.100436	0.0283474	0.0208539	0.0155969	0.0377578	97.6	0.0252977	0.0170491	0.0407203	292.2
N5	C6	0.103855	0.0270436	0.0279139	0.0209193	0.0516374	116	0.0320075	0.0244327	0.0558277	269.2
N1	C7	0.110997	0.0387603	0.0229486	0.0211348	0.0480265	72.8	0.0255905	0.0248807	0.0567801	249
N2	C7	0.12475	0.0335798	0.0316659	0.022488	0.0606351	102.9	0.0309265	0.0253589	0.0562853	281.5			C7	0.112725	0.00681684	0.0324226	0.00395801	0.0280801	0.00427529	0.0205783	0.00245022	0.0486996	0.00878045	87.7	17.2196	0.0273681	0.00288476	0.0227079	0.00332769	0.0520145	0.00753198	280.02	21.2817
N3	C7	0.109739	0.0288442	0.0258007	0.0190565	0.037698	72.4	0.0246939	0.0204053	0.0447188	307.4
N4	C7	0.110224	0.0310485	0.0267209	0.0171653	0.0438571	81.3	0.0255882	0.0179785	0.0430439	288
N5	C7	0.107916	0.0298801	0.0332646	0.0230467	0.0532813	109.1	0.0300413	0.0249162	0.0592445	274.2
N1	C8	0.11289	0.0379323	0.0270494	0.0239344	0.0557155	84.2	0.0253145	0.0251962	0.0651394	218.7
N2	C8	0.127708	0.0361027	0.0327534	0.0240974	0.0575033	82.1	0.0323619	0.0286211	0.0624184	288.9			C8	0.115004	0.00715121	0.0346223	0.00246956	0.0295621	0.00428552	0.0217759	0.00251429	0.0522591	0.00730765	84.58	13.9006	0.028601	0.00375346	0.0250803	0.00259759	0.0584737	0.00660699	273.3	31.0188
N3	C8	0.110881	0.0318877	0.0261465	0.0200249	0.0439234	74.3	0.0256623	0.0238985	0.0505983	291.4
N4	C8	0.112402	0.0345048	0.0263723	0.0183561	0.0448446	74.2	0.0266918	0.0216091	0.0521638	290
N5	C8	0.11114	0.0326844	0.0354887	0.0224665	0.0593089	108.1	0.0329745	0.0260766	0.0620487	277.5
N1	C9	0.111904	0.0425851	0.0258665	0.024447	0.0663617	90.8	0.0257876	0.0243287	0.067939	250.4
N2	C9	0.127534	0.0415398	0.0333623	0.0276642	0.0647238	87.5	0.0342323	0.0290996	0.06903	295.5			C9	0.115389	0.00692193	0.0401768	0.00237319	0.0296932	0.00482063	0.0235075	0.00320807	0.05979	0.00671657	89.34	10.0086	0.0306115	0.00438451	0.0254574	0.00320996	0.0650724	0.00502259	274.6	16.1714
N3	C9	0.110881	0.0367296	0.0257315	0.0217888	0.0508058	77.4	0.0281179	0.0233105	0.0575846	276
N4	C9	0.114551	0.0388034	0.0272437	0.0191403	0.0547197	86.1	0.028754	0.0219576	0.0621841	278.7
N5	C9	0.112075	0.0412261	0.0362622	0.0244972	0.0623388	104.9	0.0361655	0.0285908	0.0686243	272.4
